# Supplementary material for: Complement receptor 2 downregulation is associated with mortality in Staphylococcus aureus sepsis in both mice and humans
Source: Front Immunol. 2026 Jul 9;17:1724049. doi: 10.3389/fimmu.2026.1724049 (PMC13391265; doi:10.3389/fimmu.2026.1724049)
Supplement: Supplementary file 2 [file SupplementaryFile1.xlsx]

## Sheet: Metadata_sequencingQC
sample_id	original_id	RIN_values	Alignment	sample_name	subject	time_of_collection	cage	day_of_collection	sample_type	vital_on_sampling	day_of_death	follow_up	follow_up_group	response	kidnney_count_D10	kidney_abcess_D10	Total Sequences	Sequences flagged as poor quality	Sequence length	GC	avg_sequence_length	median_sequence_length	basic_statistics	per_base_sequence_quality	per_tile_sequence_quality	per_sequence_quality_scores	per_base_n_content	sequence_length_distribution	adapter_content
D0_S20_R1	B2D0_S20	6.2	79.18	D0_S20	S20	0	B2	D0	Control	Alive	0	control	control	control	na	na	23096468	0	35-101	57	99.7163	100	pass	pass	pass	pass	pass	warn	pass
D0_S20_R2	B2D0_S20	6.2	79.13	D0_S20	S20	0	B2	D0	Control	Alive	0	control	control	control	na	na	22443389	0	35-101	57	99.7286	100	pass	pass	pass	pass	pass	warn	pass
D0_S21_R1	A6D0_S21	7.2	88.77	D0_S21	S21	0	A6	D0	Control	Alive	0	control	control	control	na	na	26468818	0	35-101	56	99.7863	100	pass	pass	pass	pass	pass	warn	pass
D0_S21_R2	A6D0_S21	7.2	88.67	D0_S21	S21	0	A6	D0	Control	Alive	0	control	control	control	na	na	25809117	0	35-101	56	99.7996	100	pass	pass	pass	pass	pass	warn	pass
D0_S22_R1	B7D0_S22	7.1	86.04	D0_S22	S22	0	B7	D0	Control	Alive	0	control	control	control	na	na	22739895	0	35-101	56	99.8522	100	pass	pass	pass	pass	pass	warn	pass
D0_S22_R2	B7D0_S22	7.1	85.98	D0_S22	S22	0	B7	D0	Control	Alive	0	control	control	control	na	na	22075690	0	35-101	56	99.8642	100	pass	pass	pass	pass	pass	warn	pass
D0_S36_R1	B8D0_S36	2.2	58.9	D0_S36	S36	0	B8	D0	Control	Alive	0	control	control	control	na	na	22983944	0	35-101	62	99.9503	100	pass	pass	pass	pass	pass	warn	pass
D0_S36_R2	B8D0_S36	2.2	59.01	D0_S36	S36	0	B8	D0	Control	Alive	0	control	control	control	na	na	22316878	0	35-101	62	99.9566	100	pass	pass	pass	pass	pass	warn	pass
D2_S23_R1	A8D2_S23	5.9	76.47	D2_S23	S23	2	A8	D2	Treated	Alive	0	survived	D2_survived	NoArthritis_later	NoCFU_later	No	19826060	0	35-101	58	99.7702	100	pass	pass	pass	pass	pass	warn	pass
D2_S23_R2	A8D2_S23	5.9	76.43	D2_S23	S23	2	A8	D2	Treated	Alive	0	survived	D2_survived	NoArthritis_later	NoCFU_later	No	19233187	0	35-101	58	99.7815	100	pass	pass	pass	pass	pass	warn	pass
D2_S24_R1	B6D2_S24	5.4	77.05	D2_S24	S24	2	B6	D2	Treated	Alive	0	survived	D2_survived	NoArthritis_later	NoCFU_later	No	21927199	0	35-101	58	99.659	100	pass	pass	pass	pass	pass	warn	pass
D2_S24_R2	B6D2_S24	5.4	77.01	D2_S24	S24	2	B6	D2	Treated	Alive	0	survived	D2_survived	NoArthritis_later	NoCFU_later	No	21310671	0	35-101	59	99.6739	100	pass	pass	pass	pass	pass	warn	pass
D2_S25_R1	B2D2_S25	6.3	84.04	D2_S25	S25	2	B2	D2	Treated	Alive	0	survived	D2_survived	Arthritis_later	Intermediate_later	Yes	21099267	0	35-101	56	99.9289	100	pass	pass	pass	pass	pass	warn	pass
D2_S25_R2	B2D2_S25	6.3	84.07	D2_S25	S25	2	B2	D2	Treated	Alive	0	survived	D2_survived	Arthritis_later	Intermediate_later	Yes	20513176	0	35-101	56	99.9422	100	pass	pass	pass	pass	pass	warn	pass
D2_S26_R1	B8D2_S26	6.8	86.67	D2_S26	S26	2	B8	D2	Treated	Alive	0	survived	D2_survived	Arthritis_later	Intermediate_later	Yes	21603322	0	35-101	55	99.8735	100	pass	pass	pass	pass	pass	warn	pass
D2_S26_R2	B8D2_S26	6.8	86.58	D2_S26	S26	2	B8	D2	Treated	Alive	0	survived	D2_survived	Arthritis_later	Intermediate_later	Yes	21073039	0	35-101	55	99.8842	100	pass	pass	pass	pass	pass	warn	pass
D2_S37_R1	A3D2_S37	4.5	67.42	D2_S37	S37	2	A3	D2	Treated	Alive	0	survived	D2_survived	NoArthritis_later	High_later	Yes	27008586	0	35-101	61	99.9776	100	pass	pass	pass	pass	pass	warn	pass
D2_S37_R2	A3D2_S37	4.5	67.42	D2_S37	S37	2	A3	D2	Treated	Alive	0	survived	D2_survived	NoArthritis_later	High_later	Yes	26360622	0	35-101	61	99.9836	100	pass	pass	pass	pass	pass	warn	pass
D2_S38_R1	B3D2_S38	3.7	59.09	D2_S38	S38	2	B3	D2	Treated	Alive	0	survived	D2_survived	NoArthritis_later	Intermediate_later	Yes	21563940	0	35-101	61	99.9914	100	pass	pass	pass	pass	pass	warn	pass
D2_S38_R2	B3D2_S38	3.7	59.04	D2_S38	S38	2	B3	D2	Treated	Alive	0	survived	D2_survived	NoArthritis_later	Intermediate_later	Yes	20922849	0	35-101	61	99.9973	100	pass	pass	pass	pass	pass	warn	pass
D2_S39_R1	A4D2_S39	4.5	72.43	D2_S39	S39	2	A4	D2	Treated	Alive	0	survived	D2_survived	Arthritis_later	High_later	Yes	21915442	0	35-101	61	99.9957	100	pass	pass	pass	pass	pass	warn	pass
D2_S39_R2	A4D2_S39	4.5	72.4	D2_S39	S39	2	A4	D2	Treated	Alive	0	survived	D2_survived	Arthritis_later	High_later	Yes	21343666	0	35-101	61	100.002	100	pass	pass	pass	pass	pass	warn	pass
D2_S40_R1	B9D2_S40	3.6	56.92	D2_S40	S40	2	B9	D2	Treated	Alive	0	survived	D2_survived	Arthritis_later	NoCFU_later	No	23972898	0	35-101	62	99.9646	100	pass	pass	pass	pass	pass	warn	pass
D2_S40_R2	B9D2_S40	3.6	56.93	D2_S40	S40	2	B9	D2	Treated	Alive	0	survived	D2_survived	Arthritis_later	NoCFU_later	No	23355910	0	35-101	62	99.9699	100	pass	pass	pass	pass	pass	warn	pass
D2_S27_R1	A6D2_S27	7.6	86.67	D2_S27	S27	2	A6	D2	Treated	Alive	3	died	D2_died	died	na	na	23698951	0	35-101	56	99.8635	100	pass	pass	pass	pass	pass	warn	pass
D2_S27_R2	A6D2_S27	7.6	86.57	D2_S27	S27	2	A6	D2	Treated	Alive	3	died	D2_died	died	na	na	23080717	0	35-101	56	99.8763	100	pass	pass	pass	pass	pass	warn	pass
D2_S28_R1	B7D2_S28	7.2	81.22	D2_S28	S28	2	B7	D2	Treated	Alive	3	died	D2_died	died	na	na	21560326	0	35-101	56	99.8914	100	pass	pass	pass	pass	pass	warn	pass
D2_S28_R2	B7D2_S28	7.2	81.19	D2_S28	S28	2	B7	D2	Treated	Alive	3	died	D2_died	died	na	na	21052285	0	35-101	56	99.9042	100	pass	pass	pass	pass	pass	warn	pass
D2_S41_R1	A2D2_S41	3.5	59.75	D2_S41	S41	2	A2	D2	Treated	Alive	3	died	D2_died	died	na	na	18487294	0	35-101	62	99.969	100	pass	pass	pass	pass	pass	warn	pass
D2_S41_R2	A2D2_S41	3.5	59.95	D2_S41	S41	2	A2	D2	Treated	Alive	3	died	D2_died	died	na	na	17883017	0	35-101	62	99.978	100	pass	pass	pass	pass	pass	warn	pass
D2_S42_R1	B1D2_S42	2.7	63.93	D2_S42	S42	2	B1	D2	Treated	Alive	3	died	D2_died	died	na	na	16257059	0	35-101	61	99.9459	100	pass	pass	pass	pass	pass	warn	pass
D2_S42_R2	B1D2_S42	2.7	63.87	D2_S42	S42	2	B1	D2	Treated	Alive	3	died	D2_died	died	na	na	15879292	0	35-101	61	99.9534	100	pass	pass	pass	pass	pass	warn	pass
